# Supplementary material for: Chitosan-Based Therapeutic Systems for Superficial Candidiasis Treatment. Synergetic Activity of Nystatin and Propolis
Source: Polymers (Basel). 2022 Feb 11;14(4):689. doi: 10.3390/polym14040689 (PMC8876245; doi:10.3390/polym14040689)
Supplement: Supplementary file 1 [file polymers-14-00689-s001.zip]

Archive with 1 entries (1 files):
- polymers-1571628-supplementary-done.pdf
